# Supplementary material for: Ambient Air Pollution and Risk for Stroke Hospitalization: Impact on Susceptible Groups
Source: Toxics. 2022 Jun 25;10(7):350. doi: 10.3390/toxics10070350 (PMC9324267; doi:10.3390/toxics10070350)
Supplement: Supplementary file 1 [file toxics-10-00350-s001.zip]

Archive with 1 entries (1 files):
- toxics-1766254-supplementary.pdf
